# Supplementary material for: Systematic review of interventions to reduce ethnic health inequalities in maternal and perinatal health in the UK
Source: BMJ Public Health. 2025 Jul 15;3(2):e001476. doi: 10.1136/bmjph-2024-001476 (PMC12273135; doi:10.1136/bmjph-2024-001476)
Supplement: online supplemental file 1 [file bmjph-3-2-s001.xlsx]

## Sheet: Databases and Subject Headings
Supplementary File 1. Search Strategy
MEDLINE
Search line	Search terms	Results
1	((race* or racial or ethnic* or ethnicit*) adj5 minorit*).ti,ab.	20931
2	((raci* or race or ethnic* or minorit* or immigra* or emigra* or migrant* or migration or underserved or diverse) adj5 (group* or communit* or population*)).ti,ab.	153020
3	BME.ti,ab.	3248
4	BAME.ti,ab.	336
5	"race factor?".ti,ab.	39
6	(refugee? or asylum-seek* or "asylum seek*" or foreigner? or alien?).ti,ab.	22990
7	(black adj2 (british or asian* or africa* or population?)).ti,ab.	14045
8	(bangladeshi* or "indian subcontinent" or bengali* or indian* or pakistani* or "south Asian*" or "southeast* Asian*" or asian* or asiatic or chinese).ti,ab.	535224
9	(african* or "afro caribbean" or "african caribbean" or afrocaribbean or "afro-caribbean").ti,ab.	177499
10	(gyps* or "irish traveller*" or roma or sinti).ti,ab.	9198
11	(arab* or "middle-eastern" or "middle eastern").ti,ab.	167803
12	exp "transients and migrants"/	14297
13	exp "minority groups"/	18002
14	exp "ethnicity"/	107403
15	exp "emigrants and immigrants"/	15663
16	or/1-15	1093332
17	pregnan*.ti,ab.	592736
18	(prenatal* or pre-natal* or "pre natal*" or antenatal* or ante-natal* or "ante natal*" or intrapartum or intra-partum or "intra partum" or perinatal* or peri-natal* or "peri natal*" or postnatal* or post-natal* or "post natal*" or postpartum or post-partum or "post partum" or puerperium or partruition or parturient).ti,ab.	405942
19	(maternal or maternity).ti,ab.	325801
20	(expectant adj2 (mom* or mother* or wom?n)).ti,ab.	1771
21	(infant or infants or baby or babies or "new born?" or newborn? or preemie? or neonate? or "neo-nate?").ti,ab.	647023
22	(neonatal* or neo-natal*).ti,ab.	242950
23	(fetus* or foetus* or fetal or foetal).ti,ab.	346113
24	gestat*.ti,ab.	247827
25	((preterm or pre-term or "pre term" or prematur* or term or fullterm or full-term or "full term" or live or still) adj1 (birth or births or birthing or childbirth* or child-birth* or infant? or newborn? or new-born? or neonate? or baby or babies or labor* or labour* or parturition* or parturient or delivery or deliveries)).ti,ab.	160704
26	exp infant/	1253487
27	exp pregnancy/	1008420
28	exp "maternal health"/	2313
29	exp "maternal health services"/	58115
30	exp "pregnancy complications"/	475346
31	or/17-30	2657651
32	(promotion? or prevention* or program* or intervention* or policy or policies or evaluation? or trial?).ti,ab.	5172566
33	(midwife* adj2 continuity).ti,ab.	231
34	(saving adj3 babies).ti,ab.	35
35	(antenatal adj2 booking?).ti,ab.	406
36	exp "health promotion"/	85435
37	or/32-36	5202281
38	((health or healthcare or "health care" or "health service*" or "health status") adj5 (inequalit* or inequit* or disparit* or accessibil* or inaccessibil* or equalit* or equit* or parit*)).ti,ab.	59826
39	((racial or social or ethnic or minorit*) adj5 (inequalit* or inequit* or disparit*or equalit* or equit* or parit*)).ti,ab.	13613
40	"socioeconomic factor?".ti,ab.	10665
41	"socioeconomically disadvantaged".ti,ab.	1994
42	"minority health".ti,ab.	735
43	"quality of care".ti,ab.	63680
44	("health related quality of life" or "health-related quality of life").ti,ab.	58022
45	"knowledge of services".ti,ab.	230
46	((access* or barrier*) adj3 (healthcare or "health service*")).ti,ab.	20013
47	"unmet needs".ti,ab.	9445
48	"structural racism".ti,ab.	1223
49	exp "health services accessibility"/	134898
50	exp "quality of health care"/	8154093
51	exp "socioeconomic factors"/	511975
52	exp "healthcare disparities"/	22232
53	exp "minority health"/	896
54	or/38-53	8501561
55	exp United Kingdom/	390588
56	(national health service* or nhs*).ti,ab,in.	272421
57	(english not ((published or publication* or translat* or written or language* or speak* or literature or citation*) adj5 english)).ti,ab.	50002
58	(gb or "g.b." or britain* or (british* not "british columbia") or uk or "u.k." or united kingdom* or (england* not "new england") or northern ireland* or northern irish* or scotland* or scottish* or ((wales or "south wales") not "new south wales") or welsh*).ti,ab,jw,in.	2457122
59	(bath or "bath's" or ((birmingham not alabama*) or ("birmingham's" not alabama*) or bradford or "bradford's" or brighton or "brighton's" or bristol or "bristol's" or carlisle* or "carlisle's" or (cambridge not (massachusetts* or boston* or harvard*)) or ("cambridge's" not (massachusetts* or boston* or harvard*)) or (canterbury not zealand*) or ("canterbury's" not zealand*) or chelmsford or "chelm…	1753545
60	(bangor or "bangor's" or cardiff or "cardiff's" or newport or "newport's" or st asaph or "st asaph's" or st davids or swansea or "swansea's").ti,ab,in.	70646
61	(aberdeen or "aberdeen's" or dundee or "dundee's" or edinburgh or "edinburgh's" or glasgow or "glasgow's" or inverness or (perth not australia*) or ("perth's" not australia*) or stirling or "stirling's").ti,ab,in.	258226
62	(armagh or "armagh's" or belfast or "belfast's" or lisburn or "lisburn's" or londonderry or "londonderry's" or derry or "derry's" or newry or "newry's").ti,ab,in.	34000
63	or/55-62	3083700
64	(exp africa/ or exp americas/ or exp antarctic regions/ or exp arctic regions/ or exp asia/ or exp australia/ or exp oceania/) not (exp United Kingdom/ or europe/)	3337571
65	63 not 64	2918753
66	and/16,31,37,54,65	1258
67	limit 66 to yr="2022-current"	200
PSYCHINFO
Search line	Search terms	Results
1	((race* or racial or ethnic* or ethnicit*) adj5 minorit*).ti,ab.	18978
2	((raci* or race or ethnic* or minorit* or immigra* or emigra* or migrant* or migration or underserved or diverse) adj5 (group* or communit* or population*)).ti,ab.	78850
3	BME.ti,ab.	274
4	BAME.ti,ab.	102
5	"race factor?".ti,ab.	29
6	(refugee? or asylum-seek* or "asylum seek*" or foreigner? or alien?).ti,ab.	15412
7	(black adj2 (british or asian* or africa* or population?)).ti,ab.	5560
8	(bangladeshi* or "indian subcontinent" or bengali* or indian* or pakistani* or "south Asian*" or "southeast* Asian*" or asian* or asiatic or chinese).ti,ab.	112422
9	(african* or "afro caribbean" or "african caribbean" or afrocaribbean or "afro-caribbean").ti,ab.	73966
10	(gyps* or "irish traveller*" or roma or sinti).ti,ab.	1151
11	(arab* or "middle-eastern" or "middle eastern").ti,ab.	15074
12	exp "minority groups"/	20954
13	exp "racial and ethnic groups"/	156329
14	or/1-13	353973
15	pregnan*.ti,ab.	54145
16	(prenatal* or pre-natal* or "pre natal*" or antenatal* or ante-natal* or "ante natal*" or intrapartum or intra-partum or "intra partum" or perinatal* or peri-natal* or "peri natal*" or postnatal* or post-natal* or "post natal*" or postpartum or post-partum or "post partum" or puerperium or partruition or parturient).ti,ab.	63221
17	(maternal or maternity).ti,ab.	66763
18	(expectant adj2 (mom* or mother* or wom?n)).ti,ab.	536
19	(infant or infants or baby or babies or "new born?" or newborn? or preemie? or neonate? or "neo-nate?").ti,ab.	99514
20	(neonatal* or neo-natal*).ti,ab.	18200
21	(fetus* or foetus* or fetal or foetal).ti,ab.	15750
22	gestat*.ti,ab.	15447
23	((preterm or pre-term or "pre term" or prematur* or term or fullterm or full-term or "full term" or live or still) adj1 (birth or births or birthing or childbirth* or child-birth* or infant? or newborn? or new-born? or neonate? or baby or babies or labor* or labour* or parturition* or parturient or delivery or deliveries)).ti,ab.	11457
24	exp pregnancy/	48926
25	exp "prenatal care"/	2501
26	or/15-25	225120
27	(promotion? or prevention* or program* or intervention* or policy or policies or evaluation? or trial?).ti,ab.	1345013
28	(midwife* adj2 continuity).ti,ab.	14
29	(saving adj3 babies).ti,ab.	7
30	(antenatal adj2 booking?).ti,ab.	36
31	exp "health promotion"/	28641
32	exp intervention/	140469
33	or/27-32	1359966
34	((health or healthcare or "health care" or "health service*" or "health status") adj5 (inequalit* or inequit* or disparit* or accessibil* or inaccessibil* or equalit* or equit* or parit*)).ti,ab.	21215
35	((racial or social or ethnic or minorit*) adj5 (inequalit* or inequit* or disparit*or equalit* or equit* or parit*)).ti,ab.	11119
36	"socioeconomic factor?".ti,ab.	2632
37	"socioeconomically disadvantaged".ti,ab.	1004
38	"minority health".ti,ab.	431
39	"quality of care".ti,ab.	15202
40	("health related quality of life" or "health-related quality of life").ti,ab.	13400
41	"knowledge of services".ti,ab.	188
42	((access* or barrier*) adj3 (healthcare or "health service*")).ti,ab.	6387
43	"unmet needs".ti,ab.	3175
44	"structural racism".ti,ab.	530
45	exp "health care access"/	9414
46	exp "quality of care"/	14996
47	exp "socioeconomic factors"/	98107
48	exp "health disparities"/	11354
49	or/34-48	180117
50	and/14,26,33,49	1251
51	limit 50 to yr="2022-current"	145
CINAHL
Search line	Search terms	Results
1	TI((race* or racial or ethnic* or ethnicit*) N5 minorit*) OR AB((race* or racial or ethnic* or ethnicit*) N5 minorit*)	12770
2	TI((raci* or race or ethnic* or minorit* or immigra* or emigra* or migrant* or migration or underserved or diverse) N5 (group* or communit* or population*)) OR AB((raci* or race or ethnic* or minorit* or immigra* or emigra* or migrant* or migration or underserved or diverse) N5 (group* or communit* or population*))	57543
3	TI(BME) OR AB(BME)	787
4	TI(BAME) OR AB(BAME)	231
5	TI("race factor#") OR AB("race factor#")	15
6	TI(refugee# or asylum-seek* or "asylum seek*" or foreigner# or alien#) OR AB(refugee# or asylum-seek* or "asylum seek*" or foreigner# or alien#)	9835
7	TI(black N2 (british or asian* or africa* or population#)) OR AB(black N2 (british or asian* or africa* or population#))	6378
8	TI(bangladeshi* or "indian subcontinent" or bengali* or indian* or pakistani* or "south Asian*" or "southeast* Asian*" or asian* or asiatic or chinese) OR AB(bangladeshi* or "indian subcontinent" or bengali* or indian* or pakistani* or "south Asian*" or "southeast* Asian*" or asian* or asiatic or chinese)	126599
9	TI(african* or "afro caribbean" or "african caribbean" or afrocaribbean or "afro-caribbean") OR AB(african* or "afro caribbean" or "african caribbean" or afrocaribbean or "afro-caribbean")	57787
10	TI(gyps* or "irish traveller*" or roma or sinti) OR AB(gyps* or "irish traveller*" or roma or sinti)	1138
11	TI(arab* or "middle-eastern" or "middle eastern") OR AB(arab* or "middle-eastern" or "middle eastern")	15062
12	MH "transients and migrants+"	5851
13	MH "minority groups+"	14178
14	MH "ethnic groups+"	167574
15	MH "immigrants+"	18115
16	S1 OR S2 OR S3 OR S4 OR S5 OR S6 OR S7 OR S8 OR S9 OR S10 OR S11 OR S12 OR S13 OR S14 OR S15	363528
17	TI(pregnan*) OR AB(pregnan*)	168367
18	TI(prenatal* or pre-natal* or "pre natal*" or antenatal* or ante-natal* or "ante natal*" or intrapartum or intra-partum or "intra partum" or perinatal* or peri-natal* or "peri natal*" or postnatal* or post-natal* or "post natal*" or postpartum or post-partum or "post partum" or puerperium or partruition or parturient) OR AB(prenatal* or pre-natal* or "pre natal*" or antenatal* or ante-natal* or "…	116516
19	TI(maternal or maternity) OR AB(maternal or maternity)	110129
20	TI(expectant N2 (mom* or mother* or wom#n)) OR AB(expectant N2 (mom* or mother* or wom#n))	1096
21	TI(infant or infants or baby or babies or "new born#" or newborn# or preemie# or neonate# or "neo-nate#") OR AB(infant or infants or baby or babies or "new born#" or newborn# or preemie# or neonate# or "neo-nate#")	182901
22	TI(neonatal* or neo-natal*) OR AB(neonatal* or neo-natal*)	66114
23	TI(fetus* or foetus* or fetal or foetal) OR AB(fetus* or foetus* or fetal or foetal)	63300
24	TI(gestat*) OR AB(gestat*)	67906
25	TI((preterm or pre-term or "pre term" or prematur* or term or fullterm or full-term or "full term" or live or still) N1 (birth or births or birthing or childbirth* or child-birth* or infant# or newborn# or new-born# or neonate# or baby or babies or labor* or labour* or parturition* or parturient or delivery or deliveries)) OR AB((preterm or pre-term or "pre term" or prematur* or term or fullterm …	62654
26	MH "infant+"	285033
27	MH "pregnancy+"	240894
28	MH "maternal health services+"	36334
29	MH "pregnancy complications+"	108159
30	S17 OR S18 OR S19 OR S20 OR S21 OR S22 OR S23 OR S24 OR S25 OR S26 OR S27 OR S28 OR S29	648417
31	TI(promotion# or prevention* or program* or intervention* or policy or policies or evaluation# or trial#) OR AB(promotion# or prevention* or program* or intervention* or policy or policies or evaluation# or trial#)	1706239
32	TI(midwife* N2 continuity) OR AB(midwife* N2 continuity)	327
33	TI(saving N3 babies) OR AB(saving N3 babies)	68
34	TI(antenatal N2 booking#) OR AB(antenatal N2 booking#)	163
35	MH "health promotion+"	80851
36	S31 OR S32 OR S33 OR S34 OR S35	1743756
37	TI((health or healthcare or "health care" or "health service*" or "health status") N5 (inequalit* or inequit* or disparit* or accessibil* or inaccessibil* or equalit* or equit* or parit*)) OR AB((health or healthcare or "health care" or "health service*" or "health status") N5 (inequalit* or inequit* or disparit* or accessibil* or inaccessibil* or equalit* or equit* or parit*))	39833
38	TI((racial or social or ethnic or minorit*) N5 (inequalit* or inequit* or disparit*or equalit* or equit* or parit*)) OR AB((racial or social or ethnic or minorit*) N5 (inequalit* or inequit* or disparit*or equalit* or equit* or parit*))	8246
39	TI("socioeconomic factor#") OR AB("socioeconomic factor#")	3962
40	TI("socioeconomically disadvantaged") OR AB("socioeconomically disadvantaged")	1114
41	TI("minority health") OR AB("minority health")	578
42	TI("quality of care") OR AB("quality of care")	33382
43	TI("health related quality of life" or "health-related quality of life") OR AB("health related quality of life" or "health-related quality of life")	27939
44	TI("knowledge of services") OR AB("knowledge of services")	139
45	TI((access* or barrier*) N3 (healthcare or "health service*")) OR AB((access* or barrier*) N3 (healthcare or "health service*"))	26606
46	TI("unmet needs") OR AB("unmet needs")	4537
47	TI("structural racism") OR AB("structural racism")	791
48	MH "health services accessibility+"	106045
49	MH "quality of health care+"	921900
50	MH "socioeconomic factors+"	397235
51	MH "healthcare disparities+"	19261
52	S37 OR S38 OR S39 OR S40 OR S41 OR S42 OR S43 OR S44 OR S45 OR S46 OR S47 OR S48 OR S49 OR S50 OR S51	1424398
53	S16 AND S30 AND S36 AND S52	6572
54	S16 AND S30 AND S36 AND S52 AND Limiters - Published Date: 20220101-20231231	726
SCOPUS
Search line	Search terms	Results
1	TITLE-ABS ( ( race* OR racial OR ethnic* OR ethnicit* ) W/5 minorit* )	41475
2	TITLE-ABS ( ( raci* OR race OR ethnic* OR minorit* OR immigra* OR emigra* OR migrant* OR migration OR underserved OR diverse ) W/5 ( group* OR communit* OR population* ) )	308020
3	TITLE-ABS ( bme* )	9059
4	TITLE-ABS ( bame )	601
5	TITLE-ABS ( "race factor?" )	52
6	TITLE-ABS ( refugee? OR asylum-seek* OR "asylum seek*" OR foreigner? OR alien? )	52302
7	TITLE-ABS ( black W/2 ( british OR asian* OR africa* OR population? ) )	23794
8	TITLE-ABS ( bangladeshi* OR "indian subcontinent" OR bengali* OR indian* OR pakistani* OR "south Asian*" OR "southeast* Asian*" OR asian* OR asiatic OR chinese )	1326838
9	TITLE-ABS ( african* OR "afro caribbean" OR "african caribbean" OR afrocaribbean OR afro-caribbean )	409422
10	TITLE-ABS ( gyps* OR "irish traveller*" OR roma OR sinti )	53947
11	TITLE-ABS ( arab* OR middle-eastern OR "middle eastern" )	354516
12	#1 OR #2 OR #3 OR #4 OR #5 OR #6 OR #7 OR #8 OR #9 OR #10 OR #11	2404798
13	TITLE-ABS ( "pregnan*" )	729882
14	TITLE-ABS ( prenatal* OR pre-natal* OR "pre natal*" OR antenatal* OR ante-natal* OR "ante natal*" OR intrapartum OR intra-partum OR "intra partum" OR perinatal* OR peri-natal* OR "peri natal*" OR postnatal* OR post-natal* OR "post natal*" OR postpartum OR post-partum OR "post partum" OR puerperium OR partruition OR parturient )	479896
15	TITLE-ABS ( maternal OR maternity )	405112
16	TITLE-ABS ( expectant W/2 ( mom* OR mother* OR wom?n ) )	2747
17	TITLE-ABS ( infant OR infants OR baby OR babies OR "new born?" OR newborn? OR preemie? OR neonate? OR neo-nate? )	704867
18	TITLE-ABS ( neonatal* OR neo-natal* )	287866
19	TITLE-ABS ( fetus* OR foetus* OR fetal OR foetal )	422070
20	TITLE-ABS ( "gestat*" )	293376
21	TITLE-ABS ( ( preterm OR pre-term OR "pre term" OR prematur* OR term OR fullterm OR full-term OR "full term" OR live OR still ) W/1 ( birth OR births OR birthing OR childbirth* OR child-birth* OR infant? OR newborn? OR new-born? OR neonate? OR baby OR babies OR labor* OR labour* OR parturition* OR parturient OR delivery OR deliveries ) )	198143
22	#13 OR #14 OR #15 OR #16 OR #17 OR #18 OR #19 OR #20 OR #21	2045420
23	( TITLE-ABS ( promotion? OR prevention* OR program* OR intervention* OR policy OR policies OR evaluation? OR trial? ) )	7905016
24	TITLE-ABS ( midwife* W/2 continuity )	318
25	TITLE-ABS ( saving W/3 babies )	123
26	TITLE-ABS ( antenatal W/2 booking? )	21
27	#23 OR #24 OR #25 OR #26	7905294
28	TITLE-ABS ( ( health OR healthcare OR "health care" OR "health service*" OR "health status" ) W/5 ( inequalit* OR inequit* OR disparit* OR accessibil* OR inaccessibil* OR equalit* OR equit* OR parit* ) )	78097
29	TITLE-ABS ( ( racial OR social OR ethnic OR minorit* ) W/5 ( inequalit* OR inequit* OR "disparit* OR equalit*" OR equit* OR parit* ) )	47122
30	TITLE-ABS ( "socioeconomic factor?" )	15355
31	TITLE-ABS ( "socioeconomically disadvantaged" )	2432
32	TITLE-ABS ( "minority health" )	965
33	TITLE-ABS ( "quality of care" )	51052
34	TITLE-ABS ( "health related quality of life" OR "health-related quality of life" )	62541
35	TITLE-ABS ( "knowledge of services" )	280
36	TITLE-ABS ( ( access* OR barrier* ) W/3 ( healthcare OR "health service*" ) )	30216
37	TITLE-ABS ( "unmet needs" )	24425
38	TITLE-ABS ( "structural racism" )	1888
39	#28 OR #29 OR #30 OR #31 OR #32 OR #33 OR #34 OR #35 OR #36 OR #37 OR #38	291440
40	#12 AND #22 AND #27 AND #39	1555
Web of Science
Search line	Search terms	Results
1	TI=((race* OR racial OR ethnic* OR ethnicit*) NEAR/5 minorit*) OR AB=((race* OR racial OR ethnic* OR ethnicit*) NEAR/5 minorit*)	21740
2	TI=((raci* OR race OR ethnic* OR minorit* OR immigra* OR emigra* OR migrant* OR migration OR underserved OR diverse) NEAR/5 (group* OR communit* OR population*)) OR AB=((raci* OR race OR ethnic* OR minorit* OR immigra* OR emigra* OR migrant* OR migration OR underserved OR diverse) NEAR/5 (group* OR communit* OR population*))	93076
3	TI=(BME) OR AB=(BME)	296
4	TI=(BAME) OR AB=(BAME)	168
5	TI=("race factor$") OR AB=("race factor$")	29
6	TI=(refugee$ OR asylum-seek* OR "asylum seek*" OR foreigner$ OR alien$) OR AB=(refugee$ OR asylum-seek* OR "asylum seek*" OR foreigner$ OR alien$)	30116
7	TI=(black NEAR/2 (british OR asian* OR africa* OR population$)) OR AB=(black NEAR/2 (british OR asian* OR africa* OR population$))	9815
8	TI=(bangladeshi* OR "indian subcontinent" OR bengali* OR indian* OR pakistani* OR "south Asian*" OR "southeast* Asian*" OR asian* OR asiatic OR chinese) OR AB=(bangladeshi* OR "indian subcontinent" OR bengali* OR indian* OR pakistani* OR "south Asian*" OR "southeast* Asian*" OR asian* OR asiatic OR chinese)	236994
9	TI=(african* OR "afro caribbean" OR "african caribbean" OR afrocaribbean OR afro-caribbean) OR AB=(african* OR "afro caribbean" OR "african caribbean" OR afrocaribbean OR afro-caribbean)	111828
10	TI=(gyps* OR "irish traveller*" OR roma OR sinti) OR AB=(gyps* OR "irish traveller*" OR roma OR sinti)	3294
11	TI=(arab* OR middle-eastern OR "middle eastern") OR AB=(arab* OR middle-eastern OR "middle eastern")	37339
12	#1 OR #2 OR #3 OR #4 OR #5 OR #6 OR #7 OR #8 OR #9 OR #10 OR #11	488407
13	TI=("pregnan*") OR AB=("pregnan*")	72491
14	TI=(prenatal* OR pre-natal* OR "pre natal*" OR antenatal* OR ante-natal* OR "ante natal*" OR intrapartum OR intra-partum OR "intra partum" OR perinatal* OR peri-natal* OR "peri natal*" OR postnatal* OR post-natal* OR "post natal*" OR postpartum OR post-partum OR "post partum" OR puerperium OR partruition OR parturient) OR AB=(prenatal* OR pre-natal* OR "pre natal*" OR antenatal* OR ante-natal* OR…	62796
15	TI=(maternal OR maternity) OR AB=(maternal OR maternity)	74631
16	TI=(expectant NEAR/2 (mom* OR mother* OR wom$n)) OR AB=(expectant NEAR/2 (mom* OR mother* OR wom$n))	766
17	TI=(infant OR infants OR baby OR babies OR "new born$" OR newborn$ OR preemie$ OR neonate$ OR neo-nate$) OR AB=(infant OR infants OR baby OR babies OR "new born$" OR newborn$ OR preemie$ OR neonate$ OR neo-nate$)	94051
18	TI=(neonatal* OR neo-natal*) OR AB=(neonatal* OR neo-natal*)	16690
19	TI=(fetus* OR foetus* OR fetal OR foetal) OR AB=(fetus* OR foetus* OR fetal OR foetal)	15475
20	TI=("gestat*") OR AB=("gestat*")	17121
21	TI=((preterm OR pre-term OR "pre term" OR prematur* OR term OR fullterm OR full-term OR "full term" OR live OR still) NEAR/1 (birth OR births OR birthing OR childbirth* OR child-birth* OR infant$ OR newborn$ OR new-born$ OR neonate$ OR baby OR babies OR labor* OR labour* OR parturition* OR parturient OR delivery OR deliveries)) OR AB=((preterm OR pre-term OR "pre term" OR prematur* OR term OR ful…	18793
22	#13 OR #14 OR #15 OR #16 OR #17 OR #18 OR #19 OR #20 OR #21	223132
23	TI=(promotion$ OR prevention* OR program* OR intervention* OR policy OR policies OR evaluation$ OR trial$) OR AB=(promotion$ OR prevention* OR program* OR intervention* OR policy OR policies OR evaluation$ OR trial$)	1856915
24	TI=(midwife* NEAR/2 continuity) OR AB=(midwife* NEAR/2 continuity)	212
25	TI=(saving NEAR/3 babies) OR AB=(saving NEAR/3 babies)	104
26	TI=(antenatal NEAR/2 booking$) OR AB=(antenatal NEAR/2 booking$)	108
27	#23 OR #24 OR #25 OR #26	1857157
28	TI=((health OR healthcare OR "health care" OR "health service*" OR "health status") NEAR/5 (inequalit* OR inequit* OR disparit* OR accessibil* OR inaccessibil* OR equalit* OR equit* OR parit*)) OR AB=((health OR healthcare OR "health care" OR "health service*" OR "health status") NEAR/5 (inequalit* OR inequit* OR disparit* OR accessibil* OR inaccessibil* OR equalit* OR equit* OR parit*))	43041
29	TI=((racial OR social OR ethnic OR minorit*) NEAR/5 (inequalit* OR inequit* OR disparit* OR equalit* OR equit* OR parit*)) OR AB=((racial OR social OR ethnic OR minorit*) NEAR/5 (inequalit* OR inequit* OR disparit* OR equalit* OR equit* OR parit*))	38372
30	TI=("socioeconomic factor$") OR AB=("socioeconomic factor$")	6311
31	TI=("socioeconomically disadvantaged") OR AB=("socioeconomically disadvantaged")	1473
32	TI=("minority health") OR AB=("minority health")	494
33	TI=("quality of care") OR AB=("quality of care")	18222
34	TI=("health related quality of life" OR "health-related quality of life") OR AB=("health related quality of life" OR "health-related quality of life")	26823
35	TI=("knowledge of services") OR AB=("knowledge of services")	116
36	TI=((access* OR barrier*) NEAR/3 (healthcare OR "health service*")) OR AB=((access* OR barrier*) NEAR/3 (healthcare OR "health service*"))	13780
37	TI=("unmet needs") OR AB=("unmet needs")	7206
38	TI=("structural racism") OR AB=("structural racism")	1007
39	#28 OR #29 OR #30 OR #31 OR #32 OR #33 OR #34 OR #35 OR #36 OR #37 OR #38	139419
40	#12 AND #22 AND #27 AND #39	1068
41	(#12 AND #22 AND #27 AND #39) AND publication date 2022-01-01 to 2023-12-31	148
Subject Headings
MeSH	PsycInfo subject headings	CINAHL subject headings
transients and migrants	unavailable	transients and migrants
minority groups	minority groups	minority groups
ethnicity	racial and ethnic groups	ethnic groups
emigrants and immigrants	unavailable	immigrants
infant	unavailable	infant
pregnancy	pregnancy	pregnancy
maternal health	unavailable	unavailable
maternal health services	prenatal care	maternal health services
pregnancy complications	unavailable	pregnancy complications
health promotion	health promotion	health promotion
	intervention
health services accessibility	health care access	health services accessibility
quality of health care	quality of care	quality of health care
socioeconomic factors	socioeconomic factors	socioeconomic factors
healthcare disparities	health disparities	healthcare disparities
minority health	unavailable	unavailable
