# Supplementary material for: Systematic review of interventions to reduce ethnic health inequalities in maternal and perinatal health in the UK
Source: BMJ Public Health. 2025 Jul 15;3(2):e001476. doi: 10.1136/bmjph-2024-001476 (PMC12273135; doi:10.1136/bmjph-2024-001476)
Supplement: online supplemental file 3 [file bmjph-3-2-s003.xlsm]

## Sheet: Instructions
Supplementary File 3. Data Extraction Form
	Systematic Review Data Entry -- Instructions
	Input Sheet
		The Input sheet is protected, with no password.
	Use the Navigation Buttons
		Click the arrows to view the first, previous, next or last record in the database.
		OR -- Type a valid record number in the yellow cell, and press the Enter key.
	Select a Specific Record
		Select an Entry ID from the drop down list in cell J3, to see the details
		In cell K3, the formula calculates the record number for the selected Entry ID.
		Hide column M before using.
	Update or Add Records
		Select an existing record and edit it, then click Update to modify the record on the Data sheet.
		OR -- Enter a new record, then click Add, to add it to the Data sheet.
		In cell L3, the formula calculates if the Entry ID is already in the database
		A warning will appear if you try to enter a duplicate ID number, or update an Entry ID that is not in the database
		The Entry ID is automatically assigned in the Data sheet
	Mandatory and Optional Entries
		In column E, mark any required cells with an X.
		Formula in column F tests for data in required cells.
		Hide columns E:F before using.
		All required cells (green) must be filled in. Optional cells (grey) can be left blank. Conditional formatting controls the cell colour.
	Setup
		There is a named range -- StudyEntry -- in cells D5:D10 on the Input sheet.
		Change that range if you want to add more data entry cells for your workbook.
		There are dynamic named ranges for the lists on the LookupLists sheet (used for the data validation drop downs on Input sheet)

## Sheet: Notes for entry
Data Entry Field	Notes
Author
Year
Country
NHS_England_Region	Pick from dropdown
Study Design	Pick from dropdown
Data Source	Pick from dropdown
Date_Data Collection	E.g. 2002-2003
Population	Pick from dropdown
Age	E.g 25-40 years old, if babies included enter their details in another row
Ethnic minority group	List all reported
NHS Services	Pick from dropdown
Policy	Pick from dropdown
Other Policy	List any other reported
Framework Mapping	Pick from dropdown
Known risk factors	Pick from dropdown
Aged over 35	Pick from dropdown
Previous pregnancy problems	List number with
Mental health problems	List number with
Physical health problems	List number with
Known to social services	List number with
Delayed antenatal care	List number with
Overweight or obese	List number with
Known heart disease	List number with
Smoking	List number with
Born outside UK	List number with
Non UK Citizen	List number with
Non English speaking	List number with
Domestic abuse	List number with
Unemployment	List number with
Lived in deprived areas	List number with
Known risk factor notes	Any other information on known risk factors
Outcomes reported	Pick from dropdown
Cardiac disease (Mother)	List number with
Blood clots (Mother)	List number with
Mental health conditions (Mother)	List number with
Sepsis (Mother)	List number with
Bleeding (Mother)	List number with
Pre-eclampsia (Mother)	List number with
Gestational diabetes (Mother)	List number with
Cancer (Mother)	List number with
Other physical conditions (Mother)	List number with
Deaths within 1 year (Mother)	List number with
Live births	List number with
Stillbirths	List number with
Pre-term birth	List number with
Neonatal deaths	List number with
Small for age at birth	List number with
Funding Source
Conflicts of interest
Comments

## Sheet: Input
				HIDE COLUMNS						HIDE	HIDE
									Select Entry ID	Rec#	In Db
	Data Entry									0	FALSE
				Req'd	Test
	Entry ID			x				View Records
	Article ID			x
	Author			x			0	of	0
	Year			x
	Country			x
	NHS_England_Region			x
	Study Design			x
	Data Source			x
	Date_Data Collection			x
	Population			x
	Age			x
	Ethnic minority group			x
	NHS Services			x
	Policy			x
	Other Policy
	Framework Mapping			x
	Known risk factors			x
	Aged over 35
	Previous pregnancy problems
	Mental health problems
	Physical health problems
	Known to social services
	Delayed antenatal care
	Overweight or obese
	Known heart disease
	Smoking
	Born outside UK
	Non UK Citizen
	Non English speaking
	Domestic abuse
	Unemployment
	Lived in deprived areas
	Known risk factor notes
	Outcomes reported
	Cardiac disease (Mother)
	Blood clots (Mother)
	Mental health conditions (Mother)
	Sepsis (Mother)
	Bleeding (Mother)
	Pre-eclampsia (Mother)
	Gestational diabetes (Mother)
	Cancer (Mother)
	Other physical conditions (Mother)
	Deaths within 1 year (Mother)
	Live births
	Stillbirths
	Pre-term birth
	Neonatal deaths
	Small for age at birth
	Funding Source
	Conflicts of interest
	Comments			x

## Sheet: Sheet1
Population dropdown	Data source
Pregnant women	Antenatal

## Sheet: Data
Entry ID	Article ID	Author	Year	Country	NHS_England_Region	Study Design	Data Source	Date_Data Collection	Population	Age	Ethnic minority group	Gender	NHS Services	Policy	Framework Mapping	Known risk factors	Aged over 35	Previous pregnancy problems	Mental health problems	Physical health problems	Known to social services	Delayed antenatal care	Overweight or obese	Known heart disease	Smoking	Born outside UK	Non UK Citizen	Non English speaking	Domestic abuse	Unemployment	Lived in deprived areas	Known risk factor notes	Outcomes reported	Cardiac disease (Mother)	Blood clots (Mother)	Mental health conditions (Mother)	Sepsis (Mother)	Bleeding (Mother)	Pre-eclampsia (Mother)	Gestational diabetes (Mother)	Cancer (Mother)	Other physical conditions (Mother)	Deaths within 1 year (Mother)	Live births	Stillbirths	Pre-term birth	Neonatal deaths	Small for age at birth	Funding Source
[truncated: 2 more columns]

## Sheet: LookupLists
SourceData	NHS_England_Region	StudyDesign	Population	Season	NHS Services	Policy	Framework Mapping	Known risk factor	Outcome reported
Primary data collection	East of England	Qualitative	Mothers	Autumn	Antenatal (Include booking)	Maternity Transformation	Patient	Yes	Yes
Hospital records	London	Systematic review	Babies	Winter	Postnatal	Saving Babies Lives	Provider	No	No
Antenatal Booking	Midlands	RCT	Mothers and Babies	Spring	PICU/NICU	Early Pregnancy Booking	Microsystem
Unknown	North East and Yorkshire	Audit	Midwives	Summer	Health Visiting	Midwifery Continuity of Carer	Organisation
Other	North West	Cross sectional survey	Health Visitors	Autumn/Winter		Better Births	Community
	South East	Case studies	Other health professionals	Spring/Summer			Policy
	South West	Cohort	Pregnant women	Autumn/Winter/Spring
	England	Unknown		All
				Various

## Sheet: Article ID
Article ID	Author	Year	Country
1														1
2
3
4
5
6
7
8
9
10
11
12
13
14
15
16
17
18
19
20
21
22
23
24
25
26
27
28
29
30
31
32
33
34
35
36
37
38
39
40
41
42
43
44
45
46
47
48
49
50
51
52
53
54
55
56
57
58
