# Supplementary material for: Systematic review of interventions to reduce ethnic health inequalities in maternal and perinatal health in the UK
Source: BMJ Public Health. 2025 Jul 15;3(2):e001476. doi: 10.1136/bmjph-2024-001476 (PMC12273135; doi:10.1136/bmjph-2024-001476)
Supplement: online supplemental file 5 [file bmjph-3-2-s005.xlsx]

## Sheet: Excluded Studies
Supplementary File 5. Excluded Studies
Article Number	Author	Year	Title	Exclude Reason
1	Stennett	2023	A culturally tailored personaliseD nutrition intErvention in South ASIan women at risk of Gestational Diabetes Mellitus (DESI-GDM): a randomised controlled trial protocol	Exclude - Not primary studies
2	Rhodes	2023	Using the Person-Based Approach to Develop a Digital Intervention Targeting Diet and Physical Activity in Pregnancy: Development Study	Exclude- not maternal/neonatal outcome
3	Mooney	2023	Protocol for the effectiveness evaluation of an antenatal, universally offered, and remotely delivered parenting programme 'Baby Steps' on maternal outcomes: a Born in Bradford's Better Start (BiBBS) study	Exclude - Not primary studies
4	Lillitos	2023	Performance of a single-ventricle home-monitoring programme: survival and predictors of adverse outcome	Exclude - Not ethnic health ineqaulities
5	Harrison	2023	Disparities in who is asked about their perinatal mental health: an analysis of cross-sectional data from consecutive national maternity surveys	Exclude- not maternal/neonatal outcome
6	Caperon	2023	Voice, Choice and Power: Using Co-production to Develop a Community Engagement Strategy for an Ethnically Diverse Community	Exclude- not maternal/neonatal outcome
7	Baenaâ€GarcÃ­a	2023	A concurrent prenatal exercise program increases neonatalÂ and placental weight and shortens labor: TheÂ GESTAFIT project	Exclude - Not UK
8	Silverio	2022	On race and ethnicity during a global pandemic: An 'imperfect mosaic' of maternal and child health services in ethnically-diverse South London, United Kingdom	Exclude - Not intervention
9	Mills	2022	Better maternity care pathways in pregnancies after stillbirth or neonatal death: a feasibility study	Exclude - Not ethnic health ineqaulities
10	Manikam	2022	Developing a community facilitatorâ€led participatory learning and action women's group intervention to improve infant feeding, care and dental hygiene practices in South Asian infants: NEON programme	Exclude - Not primary studies
11	Buultjens	2021	The contribution of group prenatal care to maternal psychological health outcomes: A systematic review	Exclude - Not UK
12	Cook	2021	Improving support for breastfeeding mothers: a qualitative study on the experiences of breastfeeding among mothers who reside in a deprived and culturally diverse community	Exclude - Not intervention
13	Coutinho	2021	Effectiveness of contingent screening for placenta accreta spectrum disorders based on persistent low-lying placenta and previous uterine surgery	Exclude - Not ethnic health ineqaulities
14	Fair	2021	Midwives' experiences of cultural competency training and providing perinatal care for migrant women a mixed methods study: Operational Refugee and Migrant Maternal Approach (ORAMMA) project	Exclude- not maternal/neonatal outcome
15	Mennen	2021	Effectiveness of an Interpersonal Psychotherapy (IPT) Group Depression Treatment for Head Start Mothers: A Cluster-Randomized Controlled Trial	Exclude - Not UK
16	Prady	2021	Inequalities in the identification and management of common mental disorders in the perinatal period: An equity focused re-analysis of a systematic review	Exclude- systematic review
17	Rayment-Jones	2021	Project20: Does continuity of care and community-based antenatal care improve maternal and neonatal birth outcomes for women with social risk factors? A prospective, observational study	Exclude - Not ethnic health ineqaulities
18	Saunders	2021	Healthcare utilization among migrants to the UK: cross-sectional analysis of two national surveys	Exclude - Not intervention
19	Borders	2020	Substance use treatment accessibility for pregnant and postpartum women	Exclude - Not intervention
20	Bottorff	2020	A RE-AIM evaluation of Healthy Together: a family-centred program to support children's healthy weights	Exclude - Not intervention
21	Fernandez Turienzo	2020	Midwifery continuity of care versus standard maternity care for women at increased risk of preterm birth: A hybrid implementation-effectiveness, randomised controlled pilot trial in the UK	Exclude - Not ethnic health ineqaulities
22	Filby	2020	A service evaluation of a specialist migrant maternity service from the user's perspective	Exclude - Not intervention
23	Haith-Cooper	2020	The Co-development and Feasibility-Testing of an Innovative Digital Animation Intervention (DAISI) to Reduce the Risk of Maternal Sepsis in the Postnatal Period	Exclude- not maternal/neonatal outcome
24	Jabri	2020	Complementary feeding practices and nutrient intakes of children aged 6-24 months from Bangladeshi background living in Tower Hamlets, East London: a feasibility study	Exclude - Not intervention
25	Rayment-Jones	2020	Project 20: Midwives' insight into continuity of care models for women with social risk factors: what works, for whom, in what circumstances, and how	Exclude - Not ethnic health ineqaulities
26	Rogers	2020	Responding to the health needs of women from migrant and refugee backgrounds-Models of maternity and postpartum care in high-income countries: A systematic scoping review	Exclude - Not primary studies
27	Schulpis	2020	Country lack of preparation to face maternal immigrant and Roma problems related to neonatal screening	Exclude - Not UK
28	Bick	2019	Protocol for a two-arm feasibility RCT to support postnatal maternal weight management and positive lifestyle behaviour in women from an ethnically diverse inner city population: the SWAN feasibility trial	Exclude - Not primary studies
29	Celi	2019	Caring for Women After Hypertensive Pregnancies and Beyond: Implementation and Integration of a Postpartum Transition Clinic	Exclude - Not UK
30	Chinouya	2019	Late booking amongst African women in a London borough, England: implications for health promotion	Exclude - Not intervention
31	Fahami	2019	Postpartum monitoring of women with a history of gestational diabetes - A cross-sectional study of an inner-city population	Exclude - Not intervention
32	Holly	2019	Barriers and facilitators of midwives' physical activity behaviour in hospital and community contexts in Scotland	Exclude - Not intervention
33	Simpson	2019	Twenty-five-year trends in breastfeeding initiation: The effects of sociodemographic changes in Great Britain, 1985-2010	Exclude - Not intervention
34	Vamos	2019	Exploring Women's Experiences in Accessing, Understanding, Appraising, and Applying Health Information During Pregnancy	Exclude - Not UK
35	Hogan	2018	Achieving Breastfeeding Equity: A Study of a National Breastfeeding Initiative	Exclude - Not UK
36	Sukumar	2018	Baby Steps - a structured group education programme with accompanying mobile web application designed to promote physical activity in women with a history of gestational diabetes: study protocol for a randomised controlled trial	Exclude - Not primary studies
37	Warriner	2018	An evaluation of mindfulness-based childbirth and parenting courses for pregnant women and prospective fathers/partners within the UK NHS (MBCP-4-NHS)	Exclude - Not ethnic health ineqaulities
38	BrÃ¸dsgaard	2017	Rallying the Troops: How Sharing Knowledge With Grandparents Supports the Family of the Preterm Infant in Neonatal Intensive Care Unit	Exclude - Not UK
39	Byerley	2017	A systematic overview of the literature regarding group prenatal care for high-risk pregnant women	Exclude- systematic review
40	Cramer	2017	The Impact of Professional Language Interpreting in Midwifery Care: A Review of the Evidence	Exclude- systematic review
41	Petherick	2017	Ethnic differences in the clustering and outcomes of health behaviours during pregnancy: results from the Born in Bradford cohort	Exclude - Not intervention
42	Wright	2017	Aspirin for Evidence-Based Preeclampsia Prevention trial: influence of compliance on beneficial effect of aspirin in prevention of preterm preeclampsia	Exclude - Not UK
43	Feldman	2016	Maternity care for undocumented migrant women: The impact of charging for care	Exclude - Not intervention
44	Flynn	2016	Dietary patterns in obese pregnant women; influence of a behavioral intervention of diet and physical activity in the UPBEAT randomized controlled trial	Exclude - Not ethnic health ineqaulities
45	Prady	2016	Evaluation of ethnic disparities in detection of depression and anxiety in primary care during the maternal period: combined analysis of routine and cohort data	Exclude - Not intervention
46	Puthussery	2016	Perinatal outcomes among migrant mothers in the United Kingdom: Is it a matter of biology, behaviour, policy, social determinants or access to health care?	Exclude - Not intervention
47	Redshaw	2016	Who is actually asked about their mental health in pregnancy and the postnatal period? Findings from a national survey	Exclude - Not intervention
48	Wilson	2016	The RESPITE trial: remifentanil intravenously administered patient-controlled analgesia (PCA) versus pethidine intramuscular injection for pain relief in labour: study protocol for a randomised controlled trial	Exclude - Not primary studies
49	Cai	2015	Infant feeding effects on early neurocognitive development in Asian children	Exclude - Not UK
50	Condon	2015	'You likes your way, we got our own way': Gypsies and Travellers' views on infant feeding and health professional support	Exclude - Not intervention
51	Donaldson	2015	What determines uptake of pertussis vaccine in pregnancy? A cross sectional survey in an ethnically diverse population of pregnant women in London	Exclude - Not intervention
52	Garcia	2015	Specific antenatal interventions for Black, Asian and Minority Ethnic (BAME) pregnant women at high risk of poor birth outcomes in the United Kingdom: a scoping review	Exclude- systematic review
53	Masood	2015	Group psychological intervention for postnatal depression: a nested qualitative study with British South Asian women	Exclude- duplicate paper
54	Bestwick	2014	Prevention of neural tube defects: a cross-sectional study of the uptake of folic acid supplementation in nearly half a million women	Exclude- not maternal/neonatal outcome
55	Herring	2014	Using Technology to Promote Postpartum Weight Loss in Urban, Low-Income Mothers: A Pilot Randomized Controlled Trial	Exclude - Not UK
56	Cresswell	2013	Predictors of the timing of initiation of antenatal care in an ethnically diverse urban cohort in the UK	Exclude - Not intervention
57	Dowling	2013	An exploration of the experiences of mothers who breastfeed long-term: what are the issues and why does it matter?	Exclude - Not ethnic health ineqaulities
58	Le Polain de Waroux	2013	Epidemiology of tuberculosis in children in London, 2009-2011: are opportunities for prevention being missed?	Exclude - not neonate (median age=10)
59	Macleod	2013	Effects of nutritional supplementation during pregnancy on early adult disease risk: follow up of offspring of participants in a randomised controlled trial investigating effects of supplementation on infant birth weight	Exclude - Not ethnic health ineqaulities
60	Pruthi	2013	UK Renal Registry 16th annual report: chapter 4 demography of patients waitlisted for renal transplantation in the UK: national and centre-specific analyses	Exclude- not maternal/neonatal outcome
61	Taylor	2013	Using intervention mapping to develop a culturally appropriate intervention to prevent childhood obesity: the HAPPY (Healthy and Active Parenting Programme for Early Years) study	Exclude - Not intervention
62	Douglas	2012	Befriending breastfeeding: a home-based antenatal pilot for south Asian families	Exclude - Not ethnic health ineqaulities
63	Jolly	2012	Effect of a peer support service on breast-feeding continuation in the UK: A randomised controlled trial	Exclude - Not ethnic health ineqaulities
64	Kenyon	2012	Evaluation of Lay Support in Pregnant women with Social risk (ELSIPS): a randomised controlled trial	Exclude - Not ethnic health ineqaulities
65	McFadden	2012	Using qualitative research findings to analyse how breastfeeding public health recommendations can be tailored to meet the needs of women of Bangladeshi origin living in England	Exclude - Not intervention
66	Bryan	2011	Screening for sickle cell and thalassaemia in primary care: a cost-effectiveness study	Exclude - Not ethnic health ineqaulities
67	Edge	2011	Managed care networks improve perinatal mental healthcare for Black and minority ethnic (BME) women?	Exclude- not maternal/neonatal outcome
68	Leung	2011	Diets of minority ethnic groups in the UK: influence on chronic disease risk and implications for prevention	Exclude - Not intervention
69	Agboado	2010	Factors associated with breastfeeding cessation in nursing mothers in a peer support programme in Eastern Lancashire	Exclude - Not intervention
70	Brough	2010	Effect of multiple-micronutrient supplementation on maternal nutrient status, infant birth weight and gestational age at birth in a low-income, multi-ethnic population	Exclude - Not ethnic health ineqaulities
71	Dormandy	2010	Antenatal screening for haemoglobinopathies in primary care: a cohort study and cluster randomised trial to inform a simulation model. The Screening for Haemoglobinopathies in First Trimester (SHIFT) trial	Exclude - Not ethnic health ineqaulities
72	Davies	2009	Intervening to change the diets of low-income women	Exclude- not maternal/neonatal outcome
73	Kelly	2009	Why does birthweight vary among ethnic groups in the UK? Findings from the Millennium Cohort Study	Exclude - Not intervention
74	Kendrick	2009	Does targeting injury prevention towards families in disadvantaged areas reduce inequalities in safety practices?	Exclude- infant population less than 30%
75	McMillan	2009	Studying the infant feeding intentions of pregnant women experiencing material deprivation: methodology of the Looking at Infant Feeding Today (LIFT) study	Exclude - Not primary studies
76	Wright	2009	Targeting health visitor care: lessons from Starting Well	Exclude - Not intervention
77	Ferguson	2008	Health literacy and health disparities: the role they play in maternal and child health	Exclude - Not UK
78	Noor	2008	Breast-feeding and maternal mental well-being among Bangladeshi and Pakistani women in north-east England	Exclude - Not intervention
79	Tedstone	2008	Fortification of selected foodstuffs with folic acid in the UK: consumer research carried out to inform policy recommendations	Exclude - Not intervention
80	Ebbeling	2007	Conceptualization and development of a theory-based healthful eating and physical activity intervention for postpartum women who are low income	Exclude - Not UK
81	Lawrence	2007	Factors that affect the food choices made by girls and young women, from minority ethnic groups, living in the UK	Exclude - Not intervention
82	Hindley	2005	Having a baby in Balsall Health: women's experiences and views of continuity and discontinuity of midwifery care in the mother-midwife relationship: a review of the findings from a report of a research project commissioned by 'Including Women'	Paper not located
83	Coleman	2004	ABC of smoking cessation: Special groups of smokers	Exclude - Not ethnic health ineqaulities
84	D'Souza	2004	Improving services for disadvantaged childbearing women	Exclude- systematic review
85	Etuwewe	2004	Delivering a selective neonatal BCG vaccination programme in a multi-ethnic community: an audit of the neonatal BCG immunisation programme in Birmingham and Solihull	Exclude - Not intervention
86	Eastham	2001	A study of neonatal BCG immunization within an acute hospital trust	Exclude - Not ethnic health ineqaulities
87	Connor	2000	Strategic options for antenatal screening for syphilis in the United Kingdom: a cost effectiveness analysis	Exclude - Not ethnic health ineqaulities
88	Fuggle	2000	Estimating resources for setting up an HV service for postnatal depression	Exclude - Not ethnic health ineqaulities
89	Kendrick	2000	Inequalities in receipt of injury prevention in primary care	Exclude - Not ethnic health ineqaulities
90	Modell	2000	Informed choice in genetic screening for thalassaemia during pregnancy: audit from a national confidential inquiry	Exclude - Not intervention
91	Donaldson	1998	Willingness to pay: a method for measuring preferences for maternity care?	Exclude - Not intervention
92	Ford	1998	The value of screening for Down's syndrome in a socioeconomically deprived area with a high ethnic population	Exclude - Not intervention
93	Chappel	1996	Improving the coverage of neonatal BCG vaccination	Exclude - Not intervention
94	Hutchesson	1996	Screening for tyrosinaemia type I	Exclude - Not ethnic health ineqaulities
95	Gibb	1995	Coverage of routine neonatal metabolic screening in children born to women known to be infected with HIV-1	Exclude - Not ethnic health ineqaulities
96	Streetly	1994	Variation in coverage by ethnic group of neonatal (Guthrie) screening programme in south London	Exclude - Not ethnic health ineqaulities
97	Chrystie	1992	Screening of pregnant women for evidence of current hepatitis B infection: selective or universal?	Exclude - Not ethnic health ineqaulities
98	Yoong	1992	Audit of compliance with antenatal protocols	Exclude - Not intervention
99	Hicks	1991	Linkworkers in antenatal care: facilitators of equal opportunities in health provision or salves for the management conscience?	Exclude - Not primary studies
100	Davis	1988	Implementation and preliminary evaluation of a community-based prenatal health education program	Exclude - Not UK
101	Modell	1984	Effect of fetal diagnostic testing on birth-rate of thalassaemia major in Britain	Exclude - Not intervention
102	Clarke	1983	Quality of obstetric care provided for Asian immigrants in Leicestershire	Exclude - Not intervention
103	Brooke	1980	Vitamin D supplements in pregnant Asian women: effects on calcium status and fetal growth	Exclude - Not ethnic health ineqaulities
104	Evans	1976	Neonatal screening for haemoglobinopathy. Results in 7691 Manchester newborns	Exclude - Not ethnic health ineqaulities
105	Kemp	2022	Evaluation of the impact of the MECSH programme in England: A mixed methods study	Exclude- not maternal/neonatal outcome
106	Rayment-Jones	2021	Project20: interpreter services for pregnant women with social risk factors in England: what works, for whom, in what circumstances, and how?	Exclude - Not intervention
