# Supplementary material for: Systematic review of interventions to reduce ethnic health inequalities in maternal and perinatal health in the UK
Source: BMJ Public Health. 2025 Jul 15;3(2):e001476. doi: 10.1136/bmjph-2024-001476 (PMC12273135; doi:10.1136/bmjph-2024-001476)
Supplement: online supplemental file 7 [file bmjph-3-2-s007.xlsx]

## Sheet: TIDIER
Supplementary File 7. TIDieR checklist
Author Year	outcome	Intervention	2. Rationale: specific on ethnic health inequalities	3. Materials	4. What: Procedures	5. Who provided (For each category of intervention provider (e.g. psychologist, nursing assistant), describe their expertise, background and any specific training	6. How	7. Where: Describe the type(s) where the intervention occurred - Geographical area of delivery (including any necessary infrastructure or relevant features).	8. When and how much (see TiDier for details)	9. Tailoring (see TiDier for details)	10. Modifications (see TiDier for details)	11. How well: Planned (see TiDier for details)	12. How well: Actual (See TiDier for details)
McEnery 1986	no	Antenatal and Postnatal Education	Yes			Healthcare Professional and Interpreters	Face to face	Participants lived in Outer London (London Borough of Waltham Forest); and intended to be delivered at Whipps Cross Hospital.	Data for the intervention was collected between 1980 to1982.	Not specified	Of the original 'experimental' group, a large number were unable or unwilling to complete the course of lectures for a variety of reasons; only 16 attended more than three of the classes and they were arbitrarily considered as the 'educated' group. All the other women in the trial, whether originally allocated to be educated or not, were grouped together as 'non-educated', and they numbered 53. T…	Several women subsequently became ineligible for the study, e.g. miscarriage, moved away, change of maternity hospital or infant not examined at 1 year, so that only 69 were finally included in the study.	Of the original 'experimental' group, a large number were unable or unwilling to complete the course of lectures for a variety of reasons; only 16 attended more than three of the classes and they were arbitrarily considered as the 'educated' group. All the other women in the trial, whether originally allocated to be educated or not, were grouped together as 'non-educated', and they numbered 53. T…
Brookes 2015	reduce	Antenatal and Postnatal Education	Yes			Healthcare Professional, Peer Support Workers, Social Support Workers and Children Practitioners	Face to face		Last trimester of pregnancy and postnatal	Materials used to deliver the programme are adapted to suit the needs of the group such as by using examples of foods that are culturally appropriate when discussing healthy eating. Interpreters are provided for parents with low level of spoken English, to enable them to participate fully.	The perceived outcomes of the course reported by participants were regrouped into broader categories of 'acquisition of knowledge and skills', 'changes in attitudes', and 'changes in behaviour'. The researchers the reflected on the original data and analytic stages to ensure that participants' accounts were accurately presented and then, looked across cases and themes to find meaning and explanat…	Parents liked the partnership approach to learning as they were guided to draw their own conclusions and make their own decisions. The use of interpreters was felt to be very important and having an independent interpreter who was not a member of the group was seen as preferable to using one of the parents as interpreter. The provision of a creche and reimbursing travelling expenses was particula…
Dormandy 2010	unclear	Antenatal Screening	Yes	Face to face		Healthcare Professional	Face-to-face	London	Once	Not applicable	Not applicable	Not applicable	Not applicable
Liu 2022	unclear	Antenatal Screening	No	face to face		Healthcare Professional	Face-to-face	London	First trimester of pregnancy	Not appplicable	Not clear	Not applicable	Not applicable
Mason 1990	no	Health Advocacy/Lay support/ Link worker	Yes	Questionnaire		Peer Support Workers	Not provided but assume face to face as it mentions women seeing a linkworker.	Leicestershire - East Midlands	Antenatal and postnatal	Not specified	Not clear	Not applicable	53.4% had no contacts but this range from 18 to 70 based on English language status
Parsons 1992	unclear	Health Advocacy/Lay support/ Link worker	Yes	Hospital records		Peer Support Workers	Face to face	Hackney - London	Antenatal	Not specified	Not clear	Pilot study indicated: non-attendance rates reduced by the advocacy project.	Rate of non attendance at neonatal appointments was higher in Mother's Hospital compared to Whipps Cross each year (6.6% vs 4.5% in 1979 and 7.8% vs 4.6% in 1986).
Smith 2004	unclear	Health Advocacy/Lay support/ Link worker	Yes	Face to face and questionnaire		Peer Support Workers	Monthly visits face to face	Luton, Bedfordshire - South East	Postnatal	Not applicable	Not clear	Not applicable	Not applicable
Wiggins 2005	no	Health Advocacy/Lay support/ Link worker	No	Face to face		Healthcare Professional	Face-to-face, telephone, community groups	Camden and Islington - London	Postnatal	Individual intervention specified by participant for Supportive Health Visitor (SHV). For the Community Group Support (CGS) the identified intervention was determined by what is available (different groups page 15-16)	Not clear	SHV- record of every visit and call recorded by SHV CGS- member of the research team made regular visits/calls to each group	SHV: 172 of 180 offered CGS: 35 of 165 offered
Yuan 2010	unclear	Health Advocacy/Lay support/ Link worker	Yes	Questionnaire		Healthcare Professional	Face to Face	Home of participants in Belfast	Postnatal	Individual	Not clear	No	No
Homer 2017	unclear	Midwifery continuity of care	No	Face to face care		Healthcare Professional	Face to face	London	Antenatal and postnatal	Certain aspects of the intervention were tailored to individual needs for example preferences regarding birth as well as if the woman had any non-routine investigations, the midwife would accompany them provide support.	Not clear	Not applicable	95.5% of women were cared for in labour by their primary or secondary midwife.
Sioti 2020	reduce	Midwifery continuity of care	Yes	Face to face		Healthcare Professional and Peer Support Workers	Face-to-face	Jessop Wing Hospital, Sheffield Teaching Hospitals NHS Foundation Trust in Sheffield.	Antenatal and postnatal	Midwife-led care was offered to women with low risk, and consultant-led care to those women with high risk pregnancies.	Not clear	Not applicable	Not applicable.
Hadebe 2021	reduce	Midwifery continuity of care	Yes	Face to face care		Healthcare Professional	Face-to-face	London	Antenatal and postnatal	Individualised care pathways allowed for caseload care. For traditional care the number of appointments was individualised for high risk women receiving consultant led care.	Not clear	Not applicable	Not applicable
Barnes 2011	No	Interpreter services	Yes			Healthcare Professional and Interpreters	face to face	England	Antenatal and postnatal	Individual	Not clear	Not applicable	Not applicable
Husain 2023	no	Perinatal mental health	Yes			NHS mental health researchers	Face-to-face	Sure Start Children's centre, Manchester	Postnatal	Not clear (cultural adaptions)	Not clear	Completers were defined as those participants who had attended 4 or more sessions.	Fifteen of the 42 participants in the PHP group did not attend any sessions, while the remaining 27 patients attended at least 4 sessions.
Maxwell 1981	unclear	Vitamin D supplementation	Yes	Face to face		Healthcare Professional	Not provided: assumed face to face	London	Last trimester of pregnancy	Not specified	Not applicable	Not applicable	Not applicable
Datta 2002	unclear	Vitamin D supplementation	Yes	Written information in different languages and notes at booking visit	Face to face and written information in different languages	Healthcare Professional	Face to face	Llandough Hospital, Cardiff, South Wales	Booking, Last trimester of pregnancy and at delivery	At 36 weeks, all women with low or borderline vitamin D levels were re-tested and if the levels still remained unsatisfactory, the supplements were increased to 1600 IU/day.	Not applicable	Not applicable	Poor compliance is reflected in the study, as vitamin D levels returned to normal only in 35 out of 58 women who were tested at delivery.
