# Supplementary material for: Systematic review of interventions to reduce ethnic health inequalities in maternal and perinatal health in the UK
Source: BMJ Public Health. 2025 Jul 15;3(2):e001476. doi: 10.1136/bmjph-2024-001476 (PMC12273135; doi:10.1136/bmjph-2024-001476)
Supplement: online supplemental file 8 [file bmjph-3-2-s008.xlsx]

## Sheet: MMAT checklist
Supplementary File 8. Quality appraisal of included studies using MMAT
			SCREENING QUESTIONS		1. QUALITATIVE STUDIES					2. RANDOMIZED CONTROLLED TRIALS					3. NON-RANDOMIZED STUDIES					4. QUANTITATIVE DESCRIPTIVE STUDIES					5. MIXED METHODS STUDIES					Total score
Author, Year	Citation	Study Design	S1. Are there clear research questions?	S2. Do the collected data allow to address the research questions?	1.1. Is the qualitative approach appropriate to answer the research question?	1.2. Are the qualitative data collection methods adequate to address the research question?	1.3. Are the findings adequately derived from the data?	1.4. Is the interpretation of results sufficiently substantiated by data?	1.5. Is there coherence between qualitative data sources, collection, analysis and interpretation?	2.1. Is randomization appropriately performed?	2.2. Are the groups comparable at baseline?	2.3. Are there complete outcome data?	2.4. Are outcome assessors blinded to the intervention provided?	2.5 Did the participants adhere to the assigned intervention?	3.1. Are the participants representative of the target population?	3.2. Are measurements appropriate regarding both the outcome and intervention (or exposure)?	3.3. Are there complete outcome data?	3.4. Are the confounders accounted for in the design and analysis?	3.5. During the study period, is the intervention administered (or exposure occurred) as intended?	4.1. Is the sampling strategy relevant to address the research question?	4.2. Is the sample representative of the target population?	4.3. Are the measurements appropriate?	4.4. Is the risk of nonresponse bias low?	4.5. Is the statistical analysis appropriate to answer the research question?	5.1. Is there an adequate rationale for using a mixed methods design to address the research question?	5.2. Are the different components of the study effectively integrated to answer the research question?	5.3. Are the outputs of the integration of qualitative and quantitative components adequately interpreted?	5.4. Are divergences and inconsistencies between quantitative and qualitative results adequately addressed?	5.5. Do the different components of the study adhere to the quality criteria of each tradition of the methods involved?		Proportion (Relative to the number of relevant criteria)
Homer 2017	Homer CS, Leap N, Edwards N, Sandall J. Midwifery continuity of carer in an area of high socio-economic disadvantage in London: A retrospective analysis of Albany Midwifery Practice outcomes using routine data (1997-2009). Midwifery. 2017;48:1–10.	Cohort	Yes	Yes											Yes	Yes	Yes	No	Yes											4	0.8
Hadebe 2021	Hadebe R, Seed PT, Essien D, Headen K, Mahmud S, Owasil S, et al. Can birth outcome inequality be reduced using targeted caseload midwifery in a deprived diverse inner city population? A retrospective cohort study, London, UK. BMJ Open. 2021;11(11):e049991.	Cohort	Yes	Yes											Yes	Yes	Yes	Yes	Yes											5	1
Sioti 2019	Eirini Sioti KP Elena Triantafillou, Liselotte Raben, Frankie Farr, Maria Papadakaki and Helen Watson. ORAMMA: Operational Refugee And Migrant Maternal Approach, Pilot implementation and Assesment D6.1 [Internet]. 2019 [cited 2022 Aug 30]. Available from: http://oramma.eu/wp-content/uploads/2019/07/D6.1_pilot-report_FINAL.pdf	Mixed methods	Yes	Yes	Yes	Can't tell	Yes	Yes	Yes											Yes	Yes	Can't tell	Yes	Yes	Yes	Yes	Yes	Can't tell	Yes	12	0.8
Mason 1990	Mason E. The Asian mother and baby campaign (the Leicestershire experience). Journal of the Royal Society of Health. 1990;110(1):1–4.	Case-control	Yes	Yes											Yes	Yes	Can't tell	Yes	Can't tell											3	0.6
Parsons 1992	Parsons L, Day S. Improving obstetric outcomes in ethnic minorities: an evaluation of health advocacy in Hackney. Journal of Public Health Medicine. 1992;14(2):183–91.	Cohort	Yes	Can't tell											Can't tell	Can't tell	No	No	Yes											1	0.2
Smith 2004	Smith S, Randhawa G. Extending the role of the linkworker in weaning support. Community Practitioner. 2004;77(4):146–9.	Qualitative	Yes	Yes	Yes	Yes	Yes	No	No																					3	0.6
Wiggins 2005	Wiggins M, Oakley A, Roberts I, Turner H, Rajan L, Austerberry H, et al. Postnatal support for mothers living in disadvantaged inner city areas: a randomised controlled trial. Journal of Epidemiology and Community Health [Internet]. 2005;59(4):288. Available from: http://jech.bmj.com/content/59/4/288.abstract	RCT	Yes	Yes						Yes	Yes	Yes	No	Yes																4	0.8
Yuan 2010	Si-Yang Yuan, Ruth Freeman, 2011. Can social support in the guise of an oral health education intervention promote mother–infant bonding in Chinese immigrant mothers and their infants? [cited 2023 Dec 18]. Available from: https://journals-sagepub-com.liverpool.idm.oclc.org/doi/10.1177/0017896910366186	Quasi-experimental	Yes												Yes	No	Yes	No	Can't tell											2	0.4
Maxwell 1981	Dormandy E, Gulliford M, Bryan S, Roberts TE, Calnan M, Atkin K, et al. Effectiveness of earlier antenatal screening for sickle cell disease and thalassaemia in primary care: cluster randomised trial. BMJ [Internet]. 2010;341:c5132. Available from: https://ovidsp.ovid.com/ovidweb.cgi?T=JS&CSC=Y&NEWS=N&PAGE=fulltext&D=med8&AN=20923841 http://www.refworks.com/express/expressimport.asp?sid=ELIB-Lite…	RCT	Yes	Yes						Yes	Yes	Yes	Yes	Can't tell																4	0.8
Datta 2002	Uday S, Naseem S, Large J, Denmeade R, Goddard P, Preece MA, et al. Failure of national antenatal vitamin D supplementation programme puts dark skinned infants at highest risk: A newborn bloodspot screening study. Clinical Nutrition [Internet]. 2021 May 1 [cited 2023 Dec 16];40(5):3542–51. Available from: https://www.sciencedirect.com/science/article/pii/S0261561420306671	Cohort	Yes	Yes											Yes	Yes	Yes	Yes	No											4	0.8
Dormandy 2010	Liu B, Nadeem U, Frick A, Alakaloko M, Bhide A, Thilaganathan B. Reducing health inequality in Black, Asian and other minority ethnic pregnant women: impact of first trimester combined screening for placental dysfunction on perinatal mortality. BJOG: An International Journal of Obstetrics & Gynaecology [Internet]. 2022;01:01. Available from: https://obgyn.onlinelibrary.wiley.com/doi/pdfdirect/10.…	RCT	Yes	Yes						Yes	No	Yes	No	Yes																3	0.6
Uday 2021	Maxwell JD, Ang L, Brooke OG, Brown IR. Vitamin D supplements enhance weight gain and nutritional status in pregnant Asians. British Journal of Obstetrics & Gynaecology. 1981;88(10):987–91.	Cross-sectional	Yes	Yes																Yes	Yes	Yes	Can't tell	Yes						4	0.8
Liu 2022	Datta S, Alfaham M, Davies D p., Dunstan F, Woodhead S, Evans J, et al. Vitamin D deficiency in pregnant women from a non-European ethnic minority population—an interventional study. BJOG: An International Journal of Obstetrics & Gynaecology [Internet]. 2002 [cited 2023 Dec 16];109(8):905–8. Available from: https://onlinelibrary.wiley.com/doi/abs/10.1111/j.1471-0528.2002.01171.x	Cohort	Yes	Yes											Yes	Yes	Can't tell	No	Yes											3	0.6
Barnes 2011	Barnes J, Ball M, Niven L. Providing the Family-Nurse Partnership programme through interpreters in England. Health & Social Care in the Community [Internet]. 2011;19(4):382–91. Available from: https://onlinelibrary.wiley.com/doi/10.1111/j.1365-2524.2010.00985.x	Mixed methods	Yes	Yes	Yes	Yes	Yes	Yes	Can't tell											Yes	No	Yes	No	Yes	Yes	No	Can't tell	Can't tell	Yes	9	0.6
Rayment-Jones 2021	Rayment-Jones H, Harris J, Harden A, Silverio SA, Turienzo CF, Sandall J. Project20: interpreter services for pregnant women with social risk factors in England: what works, for whom, in what circumstances, and how? International Journal for Equity in Health [Internet]. 2021;20(1):233. Available from: https://www.ncbi.nlm.nih.gov/pmc/articles/PMC8543874/pdf/12939_2021_Article_1570.pdf	Qualitative	Yes	Yes	Yes	Can't tell	Yes	No	Yes																					3	0.6
Husain 2023	Husain N, Lovell K, Chew-Graham CA, Lunat F, McPhillips R, Atif N, et al. Multicentre randomised controlled trial of a group psychological intervention for postnatal depression in British mothers of South Asian origin (ROSHNI-2): study protocol. BJPsych Open [Internet]. 2021/12/01 ed. 2022;8(1):e2. Available from: https://www.cambridge.org/core/article/multicentre-randomised-controlled-trial-of-a…	RCT	Yes	Yes						Yes	Yes	No	Yes	Can't tell																3	0.6
McEnery 1986	McEnery G, Rao KPS. The effectiveness of antenatal education of Pakistani and Indian women living in this country. Child: Care, Health and Development [Internet]. 1986 Nov 1 [cited 2022 Sep 30];12(6):385–99. Available from: https://doi.org/10.1111/j.1365-2214.1986.tb00516.x	Cohort	Yes	No											Yes	No	Can't tell	No	No											1	0.2
Brookes 2015	Brookes H, Coster D, Sanger C. Baby Steps: Supporting parents from minority ethnic backgrounds in the perinatal period. Journal of Health Visiting [Internet]. 2015 May 2 [cited 2022 Sep 5];3(5):280–5. Available from: https://doi.org/10.12968/johv.2015.3.5.280	Qualitative	Yes	Yes	Yes	Yes	Yes	Yes	Can't tell																					4	0.8
																					0.384615
